# Supplementary material for: Circulating Extracellular Vesicles Are Increased in Newly Diagnosed Celiac Disease Patients
Source: Nutrients. 2022 Dec 23;15(1):71. doi: 10.3390/nu15010071 (PMC9824360; doi:10.3390/nu15010071)
Supplement: Supplementary file 1 [file nutrients-15-00071-s001.zip]

Archive with 1 entries (1 files):
- nutrients-2070834-supplementary.pdf
